# Supplementary material for: Evaluation and Validation of Assembling Corrected PacBio Long Reads for Microbial Genome Completion via Hybrid Approaches
Source: PLoS One. 2015 Dec 7;10(12):e0144305. doi: 10.1371/journal.pone.0144305 (PMC4671558; doi:10.1371/journal.pone.0144305)
Supplement: S1 File — (ZIP) [file pone.0144305.s003.zip]

Archive with 22 entries (18 files):
- patch/bin/
- patch/bin/Connection_with_kept_Bridge.py
- patch/bin/Connection_withBridgeExtension.py
- patch/bin/Filling/
- patch/bin/Filling/Controllor_R1.py
- patch/bin/Filling/GapFiller.py
- patch/bin/Filling/Get_Split_Seq_Rest_CLR.py
- patch/bin/gatekeeper.py
- patch/bin/Get_Bridges.py
- patch/bin/Get_Repeat.py
- patch/bin/Merge/
- patch/bin/Merge/Controllor_R2_1.py
- patch/bin/Merge/Get_Explained.py
- patch/bin/N50.py
- patch/bin/Overlap/
- patch/bin/Overlap/Auto_Run.py
- patch/bin/Overlap/Connect_Remove.py
- patch/bin/Overlap/Controllor_R4.py
- patch/bin/Overlap/Filter1.py
- patch/bin/Overlap/Trim.py
- patch/myconfig
- patch/patch.py
