# Supplementary material for: Evaluation and Validation of Assembling Corrected PacBio Long Reads for Microbial Genome Completion via Hybrid Approaches
Source: PLoS One. 2015 Dec 7;10(12):e0144305. doi: 10.1371/journal.pone.0144305 (PMC4671558; doi:10.1371/journal.pone.0144305)
Supplement: S1 File — (ZIP) [file pone.0144305.s003.zip › patch/bin/Filling/Controllor_R1.py]

import commands
import os
class R1:
    def Corrected_Ref(self,in_ref,in_clr,CISA_S):
        command="python ../"+CISA_S+"/Filling/GapFiller.py %s %s"%(in_ref,in_clr)
        print command
        (s,o)=commands.getstatusoutput(command)
        print o
        print "Done!"        
    def Get_Split_Ref_CLR(self,in_ref,in_clr,nucmer,CISA_S,read1,read2,min_i,max_i,depth,bwtbuilder,soap):
        #have to ../ , because now have entered into the output folder "CISA1"
        command="python ../"+CISA_S+"/Filling/Get_Split_Seq_Rest_CLR.py %s %s %s %s %s %s %s %s %s %s"%(nucmer,in_ref,in_clr,read1,read2,min_i,max_i,depth,bwtbuilder,soap)
        print command
        (s,o)=commands.getstatusoutput(command)
        print o
        print "Done!"
    def Start(self,in_ref,in_clr,nucmer,CISA_S,read1,read2,min_i,max_i,depth,bwtbuilder,soap):
        print 'Filling....'
        self.Corrected_Ref(in_ref,in_clr,CISA_S)
        if read1!='no' or read2!='no':#if user give read1 and read2 or read1 or read2, to split
            if min_i=='' or max_i=='':min_i='100';max_i='150'
            self.Get_Split_Ref_CLR('Filled_my_ref.fa','my_CLR.fa',nucmer,CISA_S,read1,read2,min_i,max_i,depth,bwtbuilder,soap)
        print 'Filling Done!'
