# Supplementary material for: Evaluation and Validation of Assembling Corrected PacBio Long Reads for Microbial Genome Completion via Hybrid Approaches
Source: PLoS One. 2015 Dec 7;10(12):e0144305. doi: 10.1371/journal.pone.0144305 (PMC4671558; doi:10.1371/journal.pone.0144305)
Supplement: S1 File — (ZIP) [file pone.0144305.s003.zip › patch/bin/Get_Repeat.py]

#my_blast=open(path+'/result_blast.txt')#20120420
#fw3=open(path+'/Repeat_Region.txt','w')
import sys
my_blast=sys.argv[1]
def get_repeat_data(my_file):
    #fr=open("CISA3/Round"+str(count)+"/Repeat_Region.txt")
    fr=open(my_file)
    repeat_v=0
    repeat_region_list=[]
    for data in fr:
        if ('>' in data) or ('#' in data):continue
        temp_v=int(data.split()[-3])
        #repeat_region_list.append(temp_v)
        if temp_v>repeat_v:repeat_v=temp_v
    fr.close()

    #repeat_region_list=[x for x in repeat_region_list if repeat_region_list.count(x)>1]
    #for temp_v in repeat_region_list:
    #    if temp_v>repeat_v:repeat_v=temp_v  
    
    print 'Repeat Region:%d'%repeat_v

def get_repeat_data_from_blast(my_blast):
    my_blast=open(my_blast)
    fw3=open('Repeat_Region.txt','w')
    my_dict=dict()
    my_head=''
    for i in my_blast:
        if '# Query:' in i:my_head=i.replace('\n','').split()[2]
        if '#' in i and my_dict:
            my_list=[]
            for key in my_dict.keys():
                if len(my_dict[key])<2:continue
                for data in my_dict[key]:
                    my_list.append(data)
            if len(my_list):
                fw3.write('>'+my_head+'\n')
                for data in my_list:
                    fw3.write(data)
                fw3.write('#\n')
            my_dict=dict()
            my_head=''
            continue
        if '#' in i:continue
        tmp=i.split()
        #consider self repeat, but remove self overlap whole length
        my_whole_len=tmp[0].split(':')[1]
        my_aligment_len=tmp[-3]
        if (tmp[0]==tmp[1]) and (my_whole_len==my_aligment_len):continue

        
        my_qsqe=tmp[2]+','+tmp[3]
        if my_dict.get(my_qsqe):
            my_dict[my_qsqe].append(i)
        else:
            my_dict[my_qsqe]=[]
            my_dict[my_qsqe].append(i)

    fw3.close();my_blast.close()

#main
get_repeat_data_from_blast(my_blast)
get_repeat_data('Repeat_Region.txt')
