# Supplementary material for: Evaluation and Validation of Assembling Corrected PacBio Long Reads for Microbial Genome Completion via Hybrid Approaches
Source: PLoS One. 2015 Dec 7;10(12):e0144305. doi: 10.1371/journal.pone.0144305 (PMC4671558; doi:10.1371/journal.pone.0144305)
Supplement: S1 File — (ZIP) [file pone.0144305.s003.zip › patch/bin/N50.py]

import sys
def N50(ff):
    f=open(ff)
    d=dict()
    genome=0
    while True:
        h=f.readline()
        if not h:break
        seq=f.readline().replace('\n','')
        d[h]=len(seq)
    f.close()
    d_s=sorted(d.values(),key=lambda x:x,reverse=True)
    for value in d_s:
        genome+=value
    print 'whole:%d'%genome
    n5=genome/2
    genome=0
    for row in d_s:
        genome+=row
        if genome > n5:
            print 'N50: %d' % row
            break
    print 'Number of contigs: %d'%len(d_s)
    print 'Length of the longest contig: %d'%d_s[0]

N50(sys.argv[1])
