# Supplementary material for: Evaluation and Validation of Assembling Corrected PacBio Long Reads for Microbial Genome Completion via Hybrid Approaches
Source: PLoS One. 2015 Dec 7;10(12):e0144305. doi: 10.1371/journal.pone.0144305 (PMC4671558; doi:10.1371/journal.pone.0144305)
Supplement: S1 File — (ZIP) [file pone.0144305.s003.zip › patch/myconfig]

in_ref=/path/assembly.ctg.fasta
in_clr=/path/PBcR.fasta
nucmer=nucmer
makeblastdb=makeblastdb
blastn=blastn
2bwt-builder=2bwt-builder
soap=soap
read1=/path/Read1.fastq
read2=/path/Read2.fastq
min_i=100
max_i=200
genomesize=4650000
#Clr_depth=15(default:15)
#explained_ratio=0.95
#Split_depth=1,2,3,4,5(default:0)
