# Supplementary material for: Evaluation and Validation of Assembling Corrected PacBio Long Reads for Microbial Genome Completion via Hybrid Approaches
Source: PLoS One. 2015 Dec 7;10(12):e0144305. doi: 10.1371/journal.pone.0144305 (PMC4671558; doi:10.1371/journal.pone.0144305)
Supplement: S1 Table — (XLS) [file pone.0144305.s005.xls]

## Sheet: 工作表1
	Short-read assembly	Long-read scaffolding	Long-read scaffolding	Long-read scaffolding	Long-read scaffolding	Long-read scaffolding	Long-read scaffolding	Long-read scaffolding	Long-read scaffolding	Long-read scaffolding	Long-read scaffolding	Long-read scaffolding	Long-read scaffolding	Long-read scaffolding	Hybrid assembly	Hybrid assembly	Hybrid assembly	Hybrid assembly	Hybrid assembly
Name	Abyss	AHA.SMRT1	AHA.SMRT1.PBJelly	AHA.SMRT2	AHA.SMRT2.PBJelly	Cerulean.SMRT1	Cerulean.SMRT1.woPBJelly	Cerulean.SMRT2	Cerulean.SMRT2.woPBJelly	SSPACE-LongRead.SMRT1	SSPACE-LongRead.SMRT1.PBJelly	SSPACE-LongRead.SMRT2	SSPACE-LongRead.SMRT2.PBJelly	SSPACE-LongRead.CPBLR1a	Abyss.Patch.CPBLR1a	Abyss.Patch.CPBLR1b	Abyss.Patch.CPBLR1b	Abyss.Patch.CPBLR2b	Abyss.Patch.CPBLR2c
Tool		AHA	AHA	AHA	AHA	Cerulean	Cerulean	Cerulean	Cerulean	SSPACE-LongRead	SSPACE-LongRead	SSPACE-LongRead	SSPACE-LongRead	SSPACE-LongRead	Patch	Patch	Patch	Patch	Patch
Long reads		SMRT1	SMRT1	SMRT2	SMRT2	SMRT1	SMRT1	SMRT2	SMRT2	SMRT1	SMRT1	SMRT2	SMRT2	CPBLR1a	CPBLR1a	CPBLR2a	CPBLR1b	CPBLR2b	CPBLR2c
Post-process			PBJelly		PBJelly	PBJelly		PBJelly			PBJelly		PBJelly
Runtime	60m	90m		74m		21m	5m	38m	13m	3m		4m		2m	24m	29m	34m	41m	3h 30m
Evaluation by QUAST
# contigs	82	38	34	42	34	22	26	19	22	37	33	40	35	38	10	21	11	13	18
Largest contig	285832	694531	698151	693501	731746	1197254	1195007	925336	878616	693856	698670	692863	698262	695340	1808593	631689	1262882	751196	1329260
Total length	4646776	4667528	4713185	4656295	4699557	4981525	4949768	4829393	4809490	4671997	4708051	4668222	4719400	4669327	4647119	4694477	4661281	4661523	4657537
N50	129004	212078	298444	295012	295629	1029593	694369	437382	435168	345452	345537	340099	340099	298659	656546	391963	572759	542184	519346
Misassemblies
# misassemblies	2	13	55	12	47	50	19	51	13	17	38	18	59	15	8	8	6	10	12
Misassembled contigs length	42616	1054776	3243362	1551072	3415329	4387873	3140465	4102209	2527451	1940820	3748902	1968390	3033739	1385215	2155621	774716	1698878	1679653	2970601
Mismatches
# mismatches per 100 kbp	2.92	3.34	7.34	3.29	7.85	7.73	3.64	5.64	4.25	4.78	10.71	4.13	7.21	4.95	4.5	5.63	9.68	7.48	9.99
# indels per 100 kbp	0.41	0.41	11.69	0.56	15.68	12.47	0.69	4.62	0.63	1.02	16.87	0.69	12.72	0.74	1.38	1.44	8.61	8.51	21.26
# N's per 100 kbp	4.97	382.11	108.55	188.65	68.58	105.35	276.6	10.1	276.35	239.68	21.22	157.3	15.79	168.16	0	0	0	0	0
Genome statistics
Genome fraction (%)	99.479	99.471	99.598	99.497	99.656	99.768	99.514	99.824	99.48	99.606	99.745	99.586	99.828	99.641	99.684	99.99	99.926	99.75	99.453
Duplication ratio	1.007	1.011	1.019	1.009	1.016	1.075	1.072	1.044	1.042	1.011	1.017	1.01	1.019	1.01	1.005	1.012	1.004	1.007	1.011
# genes	4426 + 57 part	4426 + 55 part	4445 + 34 part	4431 + 52 part	4451 + 32 part	4467 + 24 part	4456 + 31 part	4465 + 28 part	4456 + 25 part	4450 + 34 part	4463 + 28 part	4457 + 30 part	4463 + 28 part	4458 + 28 part	4474 + 11 part	4488 + 9 part	4487 + 9 part	4483 + 7 part	4459 + 12 part
NGA50	129004	212078	179135	212078	157807	290342	694369	193253	368966	222194	186734	212078	186736	222194	572363	287914	430426	517820	455752
Runtime of long read correction		An average NGA50 of scaffolding													An average NGA50 of Patch
CPBLR1a (via PBcR pipeline)	142m	259648													452131
CPBLR2a (via PBcR pipeline)	172m
CPBLR1b (via ECTools)	135m
CPBLR2b (via ECTools)	296m
CPBLR2c (via LSC)	18h 56m
