# Supplementary material for: Evaluation and Validation of Assembling Corrected PacBio Long Reads for Microbial Genome Completion via Hybrid Approaches
Source: PLoS One. 2015 Dec 7;10(12):e0144305. doi: 10.1371/journal.pone.0144305 (PMC4671558; doi:10.1371/journal.pone.0144305)
Supplement: S2 Table — (XLS) [file pone.0144305.s006.xls]

## Sheet: 工作表1
Statistics without reference	Ecoli.ctg (gs=4650000)	Ecoli.wogs.ctg	Phep.ctg (gs=5170000)	Phep.wogs.ctg	Mruber.ctg (gs=310000)	Mruber.wogs.ctg
# contigs	48	184	261	309	4	37
Largest contig	350812	105899	156793	44916	2246138	970614
Total length	4578921	4241667	4123936	2833952	3086620	3085528
N50	161126	35346	24151	11584	2246138	165918
Misassemblies
# misassemblies	9	9	2	2	0	0
Misassembled contigs length	696597	181309	39313	17875	0	0
Mismatches
# mismatches per 100 kbp	3.09	6.78	10.6	16.2	0.39	2.42
# indels per 100 kbp	70.9	258.75	108.24	365.69	48.96	140.23
# N's per 100 kbp	0	0	0	0	0	0
Genome statistics
Genome fraction (%)	98.216	89.271	79.421	54.359	99.698	98.905
Duplication ratio	1.005	1.024	1.005	1.009	1	1.007
# genes	4376 + 60 part	3876 + 237 part	3191 + 388 part	2103 + 461 part	3086 + 7 part	3044 + 40 part
NGA50	138095	31731	16770	4541	2246138	165918
